# Supplementary material for: Changes in the Oral Microbiota with the Use of Aligners vs. Braces: A Systematic Review
Source: J Clin Med. 2024 Dec 6;13(23):7435. doi: 10.3390/jcm13237435 (PMC11642593; doi:10.3390/jcm13237435)
Supplement: Supplementary file 1 [file jcm-13-07435-s001.zip]

Archive with 1 entries (1 files):
- jcm-3261995-supplementary.pdf
